# Supplementary material for: Efficacy of Deep TMS with the H1 Coil for Anxious Depression
Source: J Clin Med. 2022 Feb 15;11(4):1015. doi: 10.3390/jcm11041015 (PMC8879826; doi:10.3390/jcm11041015)
Supplement: Supplementary file 1 [file jcm-11-01015-s001.zip]

Archive with 1 entries (1 files):
- jcm-1573286-supplementary.pdf
